# Supplementary material for: Stabilizing multicellularity through ratcheting
Source: Philos Trans R Soc Lond B Biol Sci. 2016 Aug 19;371(1701):20150444. doi: 10.1098/rstb.2015.0444 (PMC4958938; doi:10.1098/rstb.2015.0444)
Supplement: Computer code functions [file rstb20150444supp1.zip]

Archive with 1 entries (1 files):
- rstb-2015-0444-File003.jl
