# Supplementary material for: Stabilizing multicellularity through ratcheting
Source: Philos Trans R Soc Lond B Biol Sci. 2016 Aug 19;371(1701):20150444. doi: 10.1098/rstb.2015.0444 (PMC4958938; doi:10.1098/rstb.2015.0444)
Supplement: Computer code functions [file rstb20150444supp1.zip › rstb-2015-0444-File003.jl]

using MathProgBase,HDF5,JLD,MAT,StatsBase,Distributions

function exprnd(lambda)
     return -1*log(1-rand())/lambda;
end 

function sampleworep(samplect,sumW)
	temp=rand()*sumW
	lo=1;
	if temp<samplect[1]
		hi=1;
	else
		hi=length(samplect);
	end
	while hi-lo>1
		newind=round(Int,(hi-lo)/2+lo);
		if temp>samplect[newind]
			lo=newind;
		else
			hi=newind;
		end
	end
	return hi
end

function bneck(strainmat,typevect,curstrain,newnum)
     samplect=cumsum(strainmat[1:curstrain,6]);
     sumW=samplect[end];
     newstrainmat=zeros(size(strainmat));
     newtypevect=zeros(size(typevect));
     inds=zeros(newnum);
     ct=0;
     for i1=1:newnum
          ind=sampleworep(samplect,sumW);
          k=findin(inds,ind)
          if isempty(k)
               ct+=1
               newstrainmat[ct,:]=[copy(strainmat[ind,1:5]) 1];
               newtypevect[ct]=typevect[ind]
               inds[ct]=ind;
          else
               newstrainmat[k,6]+=1
          end
          sumW-=1;
          samplect[ind:end]-=1;
     end
     return newstrainmat,newtypevect,ct
end
    
    

   
function ratchsimulation(ratch,curpops,egorei,pIG,p1,p2,s,bnecksize)
	## Input values
	# ratch is 1 if ratcheting type 1 mutations occur and 0 if not
	# curpops is an array of carrying capacities, its length corresponds to # of environment states
	# egorei is an array of length curpops specifying environmental state, 1 is eg, 2 is ei
	# pIG is the initial probability of mutating between I and G types
	# p1 is the probability of obtaining a type 1 ratcheting mutation
	# p2 is the probability of mutating the switch rate between I and G (pIG initially)
	# s is the initial selective difference between G and I types in eg and ei environments
	# bnecksize is the size of the population following a bottleneck

     ## Parameters
     maxstrain=10^6; # for memory allocation, maximum number of strains
     lambda=35; # sampling distribution parameter for beneficial mutations
     fac=1/5; # factor for correlated benefit of mutation
     
     ## Data storage
     strainmat=zeros(maxstrain,6); # matrix of strains with the following structure
     # for g cells:  G in E_g, G in E_i, I in E_g, I in E_i, prob switch, # orgs
     # for i cells:  I in E_g, I in E_i, G in E_g, G in E_i, prob switch, # orgs
     strainmat[1,:]=[1-s 1+s 1+s 1-s pIG 1]; # start with an I in E_G
     typevect=zeros(maxstrain); # vector of 1s and 0s corresponding to Is and Gs
     typevect[1]=1; # I=1, G=0
     samplect=zeros(maxstrain); # data used to sample organisms for reproduction
     
     ## Counters
     curpop=1;
     curstrain=1;
     
     ## Results storage
     numIs=zeros(length(curpops)); # total Is at carrying capacity before bottleneck
     numGs=zeros(length(curpops)); # total Gs at carrying capacity before bottleneck
     meanp=zeros(length(curpops)); # mean switch probability between I and G types at carrying capacity before bottleneck
     numIs_select=zeros(length(curpops)); # total Is after bottleneck
     numGs_select=zeros(length(curpops)); # total Gs after bottleneck
     meanp_select=zeros(length(curpops)); # mean switch probability between I and G types after bottleneck
     
	## Simulation
     for i1=1:length(curpops)
          # parameters for which column of strainmat to use for growth
          curenv=egorei[i1];
          otherenv=1;
          if curenv==1
               otherenv=2;
          end
          # weighting to determine who divides, Gillespie step
          samplect[:]=0;
          samplect[1:curstrain]=cumsum(strainmat[1:curstrain,6].*strainmat[1:curstrain,curenv]);
          sumW=samplect[curstrain];
          while curpop<curpops[i1];
               # pick who divides
		     ind=sampleworep(samplect[1:curstrain],sumW);
		     newone=0;
		     
		     ## beneficial mutation??
               # for g cells: G in E_g, G in E_i, I in E_g, I in E_i, #mut, # orgs
               # for i cells: I in E_g, I in E_i, G in E_g, G in E_i, #mut, # orgs
               if rand()<p1
               	# beneficial mutation occurs
                    if curenv==typevect[ind]+1;     #G in E_g or I in E_i
                         newone=1; #create new strain
                         curstrain+=1;
                         strainmat[curstrain,1:5]=copy(strainmat[ind,1:5]);
                         temp=exprnd(lambda);
                         strainmat[curstrain,curenv]+=temp;
                         strainmat[curstrain,otherenv]=minimum([strainmat[curstrain,otherenv]+fac*temp,1]);
                         if ratch>0.5
                             strainmat[curstrain,curenv+2]=maximum([strainmat[curstrain,curenv+2]-temp,0]);
                             strainmat[curstrain,otherenv+2]=maximum([strainmat[curstrain,otherenv+2]-temp,1]);
                         end
                         strainmat[curstrain,6]=1;
                         typevect[curstrain]=typevect[ind];
                    else
                         #I in E_g or G in E_i
                         newone=1; #create new strain
                         curstrain+=1;
                         strainmat[curstrain,1:5]=copy(strainmat[ind,1:5]);
                         temp=exprnd(lambda);
                         strainmat[curstrain,otherenv]+=temp;
                         strainmat[curstrain,curenv]=minimum([strainmat[curstrain,otherenv]+fac*temp,1]);
                         if ratch>0.5
                             strainmat[curstrain,curenv+2]=maximum([strainmat[curstrain,curenv+2]-temp,1]);
                             strainmat[curstrain,otherenv+2]=maximum([strainmat[curstrain,otherenv+2]-temp,0]);
                         end
                         strainmat[curstrain,6]=1;
                         typevect[curstrain]=typevect[ind];
                    end
               end
               
               ## Mutation between I and G 
               if rand()<strainmat[ind,5];      
               	# mutate between G and I
                    if newone==0
                         newone=1;
                         curstrain+=1;
                         strainmat[curstrain,1:2]=copy(strainmat[ind,3:4]);
                         strainmat[curstrain,3:4]=copy(strainmat[ind,1:2]);
                         strainmat[curstrain,5:6]=[strainmat[ind,5] 1];
                         typevect[curstrain]=1-typevect[ind];
                    elseif newone==1
                         typevect[curstrain]=1-typevect[ind];
                         strainmat[curstrain,1:2]=copy(strainmat[ind,3:4]);
                         strainmat[curstrain,3:4]=copy(strainmat[ind,1:2]);
                    end
               end
               
               ## Mutate switch prob between I and G
               if rand()<p2
               	# mutation occurs
                    if newone==0
                         newone=1;
                         curstrain+=1;
                         strainmat[curstrain,1:4]=copy(strainmat[ind,1:4]);
                         strainmat[curstrain,6]=1;
                         strainmat[curstrain,5]=log10(strainmat[ind,5])+4*(rand()-.5);
                         strainmat[curstrain,5]=minimum([10^strainmat[curstrain,5],1]);
                         typevect[curstrain]=typevect[ind]; 
                    elseif newone==1
                         strainmat[curstrain,5]=rand();
                         strainmat[curstrain,5]=log10(strainmat[curstrain,5])+4*(rand()-.5);
                         strainmat[curstrain,5]=minimum([10^strainmat[curstrain,5],1]);
                    end      
               end
               
               ## If no new strain created, update count
               if newone==0
                    strainmat[ind,6]+=1;
               end
     
               ## Update weight vector for sampling
               if newone==1
                    samplect[curstrain]=strainmat[curstrain,curenv]+samplect[curstrain-1]
                    sumW+=strainmat[curstrain,curenv]
               elseif newone==0
                    samplect[ind:curstrain]+=strainmat[ind,curenv]
                    sumW+=strainmat[ind,curenv]
               end
               curpop+=1;           
          end
          
          ## Update g cell and I cell counts
          numIs[i1]=sum((typevect[1:curstrain]).*strainmat[1:curstrain,6]);
          numGs[i1]=sum((1-typevect[1:curstrain]).*strainmat[1:curstrain,6]);
          meanp[i1]=sum(strainmat[1:curstrain,6].*strainmat[1:curstrain,5])/curpop;

          ## Impose bottleneck and record data
          newstrainmat,newtypevect,newcurstrain=bneck(strainmat,typevect,curstrain,bnecksize);
          strainmat=newstrainmat;
          typevect=newtypevect;
          curstrain=newcurstrain;
          curpop=bnecksize;
          numIs_select[i1]=sum((typevect[1:curstrain]).*strainmat[1:curstrain,6]);
          numGs_select[i1]=sum((1-typevect[1:curstrain]).*strainmat[1:curstrain,6]);
          meanp_select[i1]=sum(strainmat[1:curstrain,6].*strainmat[1:curstrain,5])/curpop; 
          
          ## Display data
          println([i1 numGs[i1]/(numGs[i1]+numIs[i1]) meanp[i1]])           
     end
     return numIs,numGs,typevect[1:curstrain],strainmat[1:curstrain,:],numIs_select,numGs_select,meanp,meanp_select;
end    
     
    
