# Supplementary material for: Stabilizing multicellularity through ratcheting
Source: Philos Trans R Soc Lond B Biol Sci. 2016 Aug 19;371(1701):20150444. doi: 10.1098/rstb.2015.0444 (PMC4958938; doi:10.1098/rstb.2015.0444)
Supplement: Computer code script [file rstb20150444supp2.zip › rstb-2015-0444-File004.jl]

include("ratchet.jl")
using HDF5,JLD,MAT;

ratch=1; # ratcheting type 1 mutations occur
egorei=[repmat([1],50);repmat([2],300)]; # grow in Eg for 50 rounds and then Ei for 300
curpops=repmat([10^5],350);
pIG=.1; # initial switch rate between I and G types
p1=.001; # probability of beneficial mutation
p2=.001; # probability switch rate mutates
s=.1; # selective difference between types
bnecksize=100; # population size after bottleneck

numIs,numGs,typevect,strainmat,numIs_select,numGs_select,meanp,meanp_select=ratchsimulation(ratch,curpops,egorei,pIG,p1,p2,s,bnecksize)
fname=string("data.mat");
file=matopen(fname,"w");
write(file,"numIs",numIs);
write(file,"numGs",numGs);
write(file,"numIs_select",numIs_select);
write(file,"numGs_select",numGs_select);
write(file,"typevect",typevect);
write(file,"strainmat",strainmat);
write(file,"meanp_select",meanp_select);
write(file,"meanp",meanp);
close(file);
